# Supplementary material for: Facile Formation of Multifunctional Biomimetic Hydrogel Fibers for Sensing Applications
Source: Gels. 2024 Sep 13;10(9):590. doi: 10.3390/gels10090590 (PMC11431008; doi:10.3390/gels10090590)
Supplement: Supplementary file 1 [file gels-10-00590-s001.zip]

Archive with 5 entries (5 files):
- Movie S1. Continuous preparation of the core-shell hydrogel fibers..mp4
- Movie S2. Automatic coiling process of the core-shell hydrogel fibers..mp4
- Movie S3. Continuous preparation of the hydrogel fibers with embedded helical channels (1)..mp4
- Movie S4. Continuous preparation of the hydrogel fibers with embedded helical channels (2)..mp4
- Supporting Information.pdf
